# Supplementary material for: A Synthetic Pathway for Producing Carbon Dots for Detecting Iron Ions Using a Fiber Optic Spectrometer
Source: Sensors (Basel). 2025 Oct 2;25(19):6066. doi: 10.3390/s25196066 (PMC12526900; doi:10.3390/s25196066)
Supplement: Supplementary file 1 [file sensors-25-06066-s001.zip]

Archive with 2 entries (2 files):
- Iron_Sensor_Supporting_Information_R4.pdf
- Video_S1.mp4
